# Supplementary material for: Comparative Diagnostic Accuracy of the STANDARD M10 Assay for the Molecular Diagnosis of SARS-CoV-2 in the Point-of-Care and Critical Care Settings
Source: J Clin Med. 2022 Apr 27;11(9):2465. doi: 10.3390/jcm11092465 (PMC9105343; doi:10.3390/jcm11092465)
Supplement: Supplementary file 1 [file jcm-11-02465-s001.zip]

Archive with 1 entries (1 files):
- jcm-1691358-supplementary.pdf
